# Supplementary material for: Spline Analysis of Biomarker Data Pooled from Multiple Matched/Nested Case–Control Studies
Source: Cancers (Basel). 2022 Jun 3;14(11):2783. doi: 10.3390/cancers14112783 (PMC9179317; doi:10.3390/cancers14112783)
Supplement: Supplementary file 1 [file cancers-14-02783-s001.zip]

Archive with 1 entries (1 files):
- cancers-1691890-supplementary.pdf
